# Supplementary material for: Rupture of a caseous calcified amorphous tumour on mitral annular calcification: serial transoesophageal echocardiographic documentation
Source: Eur Heart J Case Rep. 2026 Jun 16;10(7):ytag460. doi: 10.1093/ehjcr/ytag460 (PMC13327105; doi:10.1093/ehjcr/ytag460)
Supplement: ytag460_Supplementary_Data [file ytag460_supplementary_data.zip]

Archive with 4 entries (4 files):
- Suppl captions.docx
- Video S1.mp4
- Video S2.mp4
- Video S3.mp4
